# Supplementary material for: Sulawesimetopushenryi, a new genus and species of Isometopinae (Hemiptera, Heteroptera, Miridae) from Sulawesi
Source: Zookeys. 2018 Nov 15;(796):147–61. doi: 10.3897/zookeys.796.21273 (PMC6250796; doi:10.3897/zookeys.796.21273)
Supplement: XML Treatment for Sulawesimetopus [file zookeys.796.21273-treatment1.xml]

<!DOCTYPE tp:taxon-treatment
  PUBLIC "-//TaxonX//DTD Taxonomic Treatment Publishing DTD v0 20100105//EN" "tax-treatment-NSO.dtd">
<tp:taxon-treatment xmlns:tp="http://www.plazi.org/taxpub"><tp:treatment-meta><kwd-group><label>Taxon classification</label><kwd><named-content xmlns:xlink="http://www.w3.org/1999/xlink" content-type="kingdom">Animalia</named-content></kwd><kwd><named-content xmlns:xlink="http://www.w3.org/1999/xlink" content-type="order">Hemiptera</named-content></kwd><kwd><named-content xmlns:xlink="http://www.w3.org/1999/xlink" content-type="family">Miridae</named-content></kwd></kwd-group><mixed-citation publication-type="journal"><person-group><name><surname>Herczek</surname><given-names>Aleksander</given-names></name><name><surname>Gorczyca</surname><given-names>Jacek</given-names></name><name><surname>Taszakowski</surname><given-names>Artur</given-names></name></person-group><article-title><italic><tp:taxon-name><tp:taxon-name-part taxon-name-part-type="genus" reg="Sulawesimetopus">Sulawesimetopus</tp:taxon-name-part><tp:taxon-name-part taxon-name-part-type="species" reg="henryi">henryi</tp:taxon-name-part></tp:taxon-name></italic>, a new genus and species of <tp:taxon-name><tp:taxon-name-part taxon-name-part-type="subfamily">Isometopinae</tp:taxon-name-part></tp:taxon-name> (<tp:taxon-name><tp:taxon-name-part taxon-name-part-type="order">Hemiptera</tp:taxon-name-part></tp:taxon-name>, <tp:taxon-name><tp:taxon-name-part taxon-name-part-type="suborder">Heteroptera</tp:taxon-name-part></tp:taxon-name>, <tp:taxon-name><tp:taxon-name-part taxon-name-part-type="family">Miridae</tp:taxon-name-part></tp:taxon-name>) from Sulawesi</article-title><source>Zookeys</source><day>15</day><month>11</month><year>2018</year><volume>2018</volume><issue>796</issue><fpage>147</fpage><lpage>161</lpage><pub-id pub-id-type="doi">10.3897/zookeys.796.21273</pub-id></mixed-citation></tp:treatment-meta><tp:nomenclature><label>Genus</label><tp:taxon-name>
            <tp:taxon-name-part taxon-name-part-type="genus" reg="Sulawesimetopus">Sulawesimetopus</tp:taxon-name-part>
            <object-id xmlns:xlink="http://www.w3.org/1999/xlink" content-type="zoobank" xlink:type="simple">http://zoobank.org/95B19859-C36A-4E19-B457-8A6DFF5487C2</object-id>
          </tp:taxon-name><tp:taxon-status xmlns:xlink="http://www.w3.org/1999/xlink" xlink:type="simple">gen. n.</tp:taxon-status></tp:nomenclature><tp:treatment-sec sec-type="type species" id="SECID0EAHAC"><title>Type species.</title><p><italic><tp:taxon-name><tp:taxon-name-part taxon-name-part-type="genus" reg="Sulawesimetopus">Sulawesimetopus</tp:taxon-name-part><tp:taxon-name-part taxon-name-part-type="species" reg="henryi">henryi</tp:taxon-name-part></tp:taxon-name></italic> sp. n.</p></tp:treatment-sec><tp:treatment-sec sec-type="diagnosis" id="SECID0ERHAC"><title>Diagnosis.</title><p>Dorsum densely and deeply punctuate, with uniformly distributed dark-brown, semierect long setae. Head vertical, flattened in front, almost as high as pronotal disc, covering very narrow collar and very poorly marked calli (partly). Front and lateral parts of head strongly wrinkled and deeply punctuate, lateral edges of head with long, protruding setae (Fig. <xref ref-type="fig" rid="F2">2A</xref>). Eyes large, nearly at same level as vertex, producing concavity behind it. Fovea antennalis removed from ventral eye margin (Fig. <xref ref-type="fig" rid="F1">1A–C</xref>). Antennal segments I and II of almost same thickness, III and IV thinner. All segments except 1<sup>st</sup> with white, adjacent setae of diameter not exceeding segment <!--PageBreak-->thickness (Fig. <xref ref-type="fig" rid="F2">2B</xref>). Labium reaching second abdominal segment. Pronotum with very weakly marked calli, narrow but distinct collar, narrow lateral carina and slightly convex posterior margin. Mesoscutum very narrow, scutellum strongly tumid, sunken basomedially (Fig. <xref ref-type="fig" rid="F1">1A, B</xref>). Exocorium, pro-, meso- and metapleuron densely and deeply punctuate. Mesofemora with five, metafemora with 6 trichobotria (Fig. <xref ref-type="fig" rid="F9">9A–D</xref>). All tarsi two-segmented with second segments longer than 1<sup>st</sup>, incompletely divided (Fig. <xref ref-type="fig" rid="F5">5</xref>). Claws without subapical tooth (Fig. <xref ref-type="fig" rid="F6">6 A</xref>). Ostiolar peritreme occupying entire <!--PageBreak-->lower part of metepisternum and apical part of metafemur (Fig. <xref ref-type="fig" rid="F8">8B</xref>). Aedeagus delicate, endosoma sacciform and membranous, weakly sclerotized inside (Fig. <xref ref-type="fig" rid="F7">7D</xref>). Left paramere scythe-shaped, sensory lobe with several long setae; apical process elongated, expanded at middle with several tiny spikes; right paramere short, with knee-shaped sensory lobe, hypophysis with several tiny spikes (Fig. <xref ref-type="fig" rid="F7">7B, C</xref>).</p><fig id="F1" position="float" orientation="portrait"><label>Figure 1.</label><caption><p><italic><tp:taxon-name><tp:taxon-name-part taxon-name-part-type="genus" reg="Sulawesimetopus">S.</tp:taxon-name-part><tp:taxon-name-part taxon-name-part-type="species" reg="henryi">henryi</tp:taxon-name-part></tp:taxon-name></italic>, female (<bold>A</bold>) and male (<bold>B, C</bold>) dorsal and lateral view.</p></caption><graphic xmlns:xlink="http://www.w3.org/1999/xlink" xlink:href="zookeys-796-147-g001.jpg" position="float" orientation="portrait" xlink:type="simple" id="oo_242634.jpg"/></fig><fig id="F2" position="float" orientation="portrait"><label>Figure 2.</label><caption><p><italic><tp:taxon-name><tp:taxon-name-part taxon-name-part-type="genus" reg="Sulawesimetopus">S.</tp:taxon-name-part><tp:taxon-name-part taxon-name-part-type="species" reg="henryi">henryi</tp:taxon-name-part></tp:taxon-name></italic>, male, front of head (<bold>A</bold>), left antenna (<bold>B</bold>).</p></caption><graphic xmlns:xlink="http://www.w3.org/1999/xlink" xlink:href="zookeys-796-147-g002.jpg" position="float" orientation="portrait" xlink:type="simple" id="oo_242635.jpg"/></fig><fig id="F3" position="float" orientation="portrait"><label>Figure 3.</label><caption><p><italic><tp:taxon-name><tp:taxon-name-part taxon-name-part-type="genus" reg="Sulawesimetopus">S.</tp:taxon-name-part><tp:taxon-name-part taxon-name-part-type="species" reg="henryi">henryi</tp:taxon-name-part></tp:taxon-name></italic> sp.n., male, head, lateral view (<bold>A</bold>), <italic><tp:taxon-name><tp:taxon-name-part taxon-name-part-type="genus" reg="Astroscopometopus">Astroscopometopus</tp:taxon-name-part><tp:taxon-name-part taxon-name-part-type="species" reg="gryllocephalus">gryllocephalus</tp:taxon-name-part></tp:taxon-name></italic>, male, head, lateral view (<bold>B</bold>).</p></caption><graphic xmlns:xlink="http://www.w3.org/1999/xlink" xlink:href="zookeys-796-147-g003.jpg" position="float" orientation="portrait" xlink:type="simple" id="oo_242636.jpg"/></fig><fig id="F4" position="float" orientation="portrait"><label>Figure 4.</label><caption><p><italic><tp:taxon-name><tp:taxon-name-part taxon-name-part-type="genus" reg="Sulawesimetopus">S.</tp:taxon-name-part><tp:taxon-name-part taxon-name-part-type="species" reg="henryi">henryi</tp:taxon-name-part></tp:taxon-name></italic>, male, 1<sup>st</sup> leg tarsus (<bold>A</bold>), legs: 1<sup>st</sup> (<bold>B</bold>), 2 <sup>nd</sup>(<bold>C</bold>), 3<sup>th</sup>(<bold>D</bold>).</p></caption><graphic xmlns:xlink="http://www.w3.org/1999/xlink" xlink:href="zookeys-796-147-g004.jpg" position="float" orientation="portrait" xlink:type="simple" id="oo_242637.jpg"/></fig><fig id="F5" position="float" orientation="portrait"><label>Figure 5.</label><caption><p><italic><tp:taxon-name><tp:taxon-name-part taxon-name-part-type="genus" reg="Sulawesimetopus">S.</tp:taxon-name-part><tp:taxon-name-part taxon-name-part-type="species" reg="henryi">henryi</tp:taxon-name-part></tp:taxon-name></italic>, male, 1<sup>st</sup> leg tarsus.</p></caption><graphic xmlns:xlink="http://www.w3.org/1999/xlink" xlink:href="zookeys-796-147-g005.jpg" position="float" orientation="portrait" xlink:type="simple" id="oo_242638.jpg"/></fig><fig id="F6" position="float" orientation="portrait"><label>Figure 6.</label><caption><p><italic><tp:taxon-name><tp:taxon-name-part taxon-name-part-type="genus" reg="Sulawesimetopus">S.</tp:taxon-name-part><tp:taxon-name-part taxon-name-part-type="species" reg="henryi">henryi</tp:taxon-name-part></tp:taxon-name></italic>, male, claw, 2nd leg (<bold>A</bold>), <italic><tp:taxon-name><tp:taxon-name-part taxon-name-part-type="genus" reg="Astroscopometopus">Astroscopometopus</tp:taxon-name-part><tp:taxon-name-part taxon-name-part-type="species" reg="gryllocephalus">gryllocephalus</tp:taxon-name-part></tp:taxon-name></italic>, male, claws (<bold>B</bold> images taken by T. Yasunaga, courtesy of CSR Division, Hitachi High –Technologies Corporation, Tokyo).</p></caption><graphic xmlns:xlink="http://www.w3.org/1999/xlink" xlink:href="zookeys-796-147-g006.jpg" position="float" orientation="portrait" xlink:type="simple" id="oo_242639.jpg"/></fig><fig id="F7" position="float" orientation="portrait"><label>Figure 7.</label><caption><p><italic><tp:taxon-name><tp:taxon-name-part taxon-name-part-type="genus" reg="Sulawesimetopus">S.</tp:taxon-name-part><tp:taxon-name-part taxon-name-part-type="species" reg="henryi">henryi</tp:taxon-name-part></tp:taxon-name></italic>, male genitalia genital capsule (<bold>A</bold>), right paramere (<bold>B</bold>), left paramere (<bold>C</bold>), phallus (<bold>D</bold>).</p></caption><graphic xmlns:xlink="http://www.w3.org/1999/xlink" xlink:href="zookeys-796-147-g007.jpg" position="float" orientation="portrait" xlink:type="simple" id="oo_242640.jpg"/></fig><fig id="F8" position="float" orientation="portrait"><label>Figure 8.</label><caption><p><italic><tp:taxon-name><tp:taxon-name-part taxon-name-part-type="genus" reg="Astroscopometopus">Astroscopometopus</tp:taxon-name-part><tp:taxon-name-part taxon-name-part-type="species" reg="gryllocephalus">gryllocephalus</tp:taxon-name-part></tp:taxon-name></italic>, male, ostiolar peritreme (<bold>A</bold> images taken by T. Yasunaga, courtesy of CSR Division, Hitachi Hig Male) <bold>B</bold><italic><tp:taxon-name><tp:taxon-name-part taxon-name-part-type="genus" reg="Sulawesimetopus">S.</tp:taxon-name-part><tp:taxon-name-part taxon-name-part-type="species" reg="henryi">henryi</tp:taxon-name-part></tp:taxon-name></italic>, male, ostiolar peritreme.</p></caption><graphic xmlns:xlink="http://www.w3.org/1999/xlink" xlink:href="zookeys-796-147-g008.jpg" position="float" orientation="portrait" xlink:type="simple" id="oo_242641.jpg"/></fig><fig id="F9" position="float" orientation="portrait"><label>Figure 9.</label><caption><p><italic><tp:taxon-name><tp:taxon-name-part taxon-name-part-type="genus" reg="Sulawesimetopus">S.</tp:taxon-name-part><tp:taxon-name-part taxon-name-part-type="species" reg="henryi">henryi</tp:taxon-name-part></tp:taxon-name></italic>, male, femoral trichobothria. <bold>A, B</bold> mesofemora <bold>C, D</bold> metafemora.</p></caption><graphic xmlns:xlink="http://www.w3.org/1999/xlink" xlink:href="zookeys-796-147-g009.jpg" position="float" orientation="portrait" xlink:type="simple" id="oo_242642.jpg"/></fig></tp:treatment-sec><tp:treatment-sec sec-type="etymology" id="SECID0ETCAE"><title>Etymology.</title><p>Name combines Sulawesi (the type locality) with part of the generic name <italic><tp:taxon-name><tp:taxon-name-part taxon-name-part-type="genus" reg="Isometopus">Isometopus</tp:taxon-name-part></tp:taxon-name></italic>, the type genus of the subfamily.</p></tp:treatment-sec><tp:treatment-sec sec-type="remarks" id="SECID0EADAE"><title>Remarks.</title><p><xref ref-type="bibr" rid="B5">Herczek (1993)</xref> established <tp:taxon-name><tp:taxon-name-part taxon-name-part-type="tribe">Gigantometopini</tp:taxon-name-part></tp:taxon-name>, one of four tribes belonging to <tp:taxon-name><tp:taxon-name-part taxon-name-part-type="subfamily">Isometopinae</tp:taxon-name-part></tp:taxon-name>. At that time, only one genus and species had been described: <italic><tp:taxon-name><tp:taxon-name-part taxon-name-part-type="genus" reg="Gigantometopus">Gigantometopus</tp:taxon-name-part><tp:taxon-name-part taxon-name-part-type="species" reg="rossi">rossi</tp:taxon-name-part></tp:taxon-name></italic> Schwartz &amp; Schuh, 1990. This species is the largest known isometopine (6.98 mm). Distinctive features of this tribe include the size of body, distinct calli separated by a deep incision, a strongly swollen scutellum, a well-marked 1A on the clavus, 5 and 6 meso- and metafemoral trichobothria, 3-segmented tarsi and claws <!--PageBreak--><!--PageBreak-->without a subapical tooth. <italic><tp:taxon-name><tp:taxon-name-part taxon-name-part-type="genus" reg="Gigantometopus">Gigantometopus</tp:taxon-name-part><tp:taxon-name-part taxon-name-part-type="species" reg="schuhi">schuhi</tp:taxon-name-part></tp:taxon-name></italic> from Borneo, described by Akingbohungbe in 2012, is significantly smaller than <italic><tp:taxon-name><tp:taxon-name-part taxon-name-part-type="genus" reg="Gigantometopus">G.</tp:taxon-name-part><tp:taxon-name-part taxon-name-part-type="species" reg="rossi">rossi</tp:taxon-name-part></tp:taxon-name></italic>, but other features allow it to be placed in this genus. We agree with <xref ref-type="bibr" rid="B2">Akingbohungbe’s (2012)</xref> opinion that the large size is peculiar to the nominotypical species but not to the genus. Additionally, the genus <italic><tp:taxon-name><tp:taxon-name-part taxon-name-part-type="genus" reg="Astroscopometopus">Astroscopometopus</tp:taxon-name-part></tp:taxon-name></italic>, described by <xref ref-type="bibr" rid="B16">Yasunaga and Hayashi (2002)</xref>, has features similar to those of <italic><tp:taxon-name><tp:taxon-name-part taxon-name-part-type="genus" reg="Gigantometopus">Gigantometopus</tp:taxon-name-part></tp:taxon-name></italic> Schwartz and Schuh, 1990 and <italic><tp:taxon-name><tp:taxon-name-part taxon-name-part-type="genus" reg="Isometopidea">Isometopidea</tp:taxon-name-part></tp:taxon-name></italic> Poppius, 1913. Also <italic><tp:taxon-name><tp:taxon-name-part taxon-name-part-type="genus" reg="Sulawesimetopus">Sulawesimetopus</tp:taxon-name-part></tp:taxon-name></italic> resembles the genera <italic><tp:taxon-name><tp:taxon-name-part taxon-name-part-type="genus" reg="Gigatometopus">Gigatometopus</tp:taxon-name-part></tp:taxon-name></italic> and <italic><tp:taxon-name><tp:taxon-name-part taxon-name-part-type="genus" reg="Isometopidea">Isometopidea</tp:taxon-name-part></tp:taxon-name></italic>, but differs from them in several basic features including deep and densely punctured dorsum and thorax pleurites, pronotum with slightly convex posterior margin and narrow lateral carina, extremely reduced calli, and the lack of a middle fossa. Other differences include a very narrow (or lack of) mesoscutum and an indistinct division of the 2<sup>nd</sup> and 3<sup>rd</sup> tarsomeres. In addition, <italic><tp:taxon-name><tp:taxon-name-part taxon-name-part-type="genus" reg="Sulawesimetopus">Sulawesimetopus</tp:taxon-name-part></tp:taxon-name></italic> differs from <italic><tp:taxon-name><tp:taxon-name-part taxon-name-part-type="genus" reg="Isometopidea">Isometopidea</tp:taxon-name-part></tp:taxon-name></italic> Poppius by the shape of the head, placement of fovea antennalis, shorter claval commissure and shorter cuneus. These species, however, share numerous femoral trichobothria. Such a combination of characters allows the new genus and species to be assigned to <tp:taxon-name>Gigantometopini</tp:taxon-name>. However, as has been done by <xref ref-type="bibr" rid="B18">Yasunaga et al. (2016)</xref>, it is necessary to revise the suprageneric classification of the <tp:taxon-name><tp:taxon-name-part taxon-name-part-type="subfamily">Isometopinae</tp:taxon-name-part></tp:taxon-name>.</p></tp:treatment-sec><ref-list><ref id="B5"><mixed-citation xmlns:xlink="http://www.w3.org/1999/xlink" xlink:type="simple"><person-group><name name-style="western"><surname>Herczek</surname><given-names>A</given-names></name></person-group> (<year>1993</year>) <article-title>Systematic position of <tp:taxon-name><tp:taxon-name-part taxon-name-part-type="subfamily">Isometopinae</tp:taxon-name-part></tp:taxon-name> Fieb. (<tp:taxon-name><tp:taxon-name-part taxon-name-part-type="family">Miridae</tp:taxon-name-part></tp:taxon-name>, <tp:taxon-name><tp:taxon-name-part taxon-name-part-type="suborder">Heteroptera</tp:taxon-name-part></tp:taxon-name>) and their intrarelationships.</article-title><source>Prace Naukowe Uniwersytetu Śląskiego, Katowice,</source><volume>1357</volume>: <fpage>1</fpage>–<lpage>86</lpage>.</mixed-citation></ref><ref id="B2"><mixed-citation xmlns:xlink="http://www.w3.org/1999/xlink" xlink:type="simple"><person-group><name name-style="western"><surname>Akingbohungbe</surname><given-names>AE</given-names></name></person-group> (<year>2012</year>) A note on <italic><tp:taxon-name><tp:taxon-name-part taxon-name-part-type="genus">Gigatometopus</tp:taxon-name-part></tp:taxon-name></italic> Schwartz and Schuh (<tp:taxon-name><tp:taxon-name-part taxon-name-part-type="suborder">Heteroptera</tp:taxon-name-part></tp:taxon-name>: <tp:taxon-name><tp:taxon-name-part taxon-name-part-type="family">Miridae</tp:taxon-name-part></tp:taxon-name>: <tp:taxon-name><tp:taxon-name-part taxon-name-part-type="subfamily">Isometopinae</tp:taxon-name-part></tp:taxon-name>) with the description of a new species from Borneo. Entomologica Americana 118(1/4): 130–132. <ext-link xlink:type="simple" ext-link-type="doi" xlink:href="10.1664/12-RA-015.1">https://doi.org/10.1664/12-RA-015.1</ext-link></mixed-citation></ref><ref id="B16"><mixed-citation xmlns:xlink="http://www.w3.org/1999/xlink" xlink:type="simple"><person-group><name name-style="western"><surname>Yasunaga</surname><given-names>T</given-names></name><name name-style="western"><surname>Hayashi</surname><given-names>M</given-names></name></person-group> (<year>2002</year>) <article-title>New or little known isometopine plant bugs from Japan (<tp:taxon-name><tp:taxon-name-part taxon-name-part-type="suborder">Heteroptera</tp:taxon-name-part></tp:taxon-name>: <tp:taxon-name><tp:taxon-name-part taxon-name-part-type="family">Miridae</tp:taxon-name-part></tp:taxon-name>).</article-title><source>Tijdschrift voor Entomologie</source><volume>145</volume>: <fpage>95</fpage>–<lpage>101</lpage>. <ext-link xlink:type="simple" ext-link-type="doi" xlink:href="10.1163/22119434-900000103">https://doi.org/10.1163/22119434-900000103</ext-link></mixed-citation></ref><ref id="B18"><mixed-citation xmlns:xlink="http://www.w3.org/1999/xlink" xlink:type="simple"><person-group><name name-style="western"><surname>Yasunaga</surname><given-names>T</given-names></name><name name-style="western"><surname>Duangthisan</surname><given-names>J</given-names></name><name name-style="western"><surname>Yamada</surname><given-names>K</given-names></name><name name-style="western"><surname>Artchawakom</surname><given-names>T</given-names></name></person-group> (<year>2016</year>) <article-title>Further records of the plant bug subfamily <tp:taxon-name><tp:taxon-name-part taxon-name-part-type="subfamily">Isometopinae</tp:taxon-name-part></tp:taxon-name> from Thailand (<tp:taxon-name><tp:taxon-name-part taxon-name-part-type="suborder">Heteroptera</tp:taxon-name-part></tp:taxon-name>: <tp:taxon-name><tp:taxon-name-part taxon-name-part-type="family">Miridae</tp:taxon-name-part></tp:taxon-name>) with description of three new species.</article-title><source>Tijdschrift voor Entomologie</source><volume>159</volume>: <fpage>89</fpage>–<lpage>96</lpage>. <ext-link xlink:type="simple" ext-link-type="doi" xlink:href="10.1163/22119434-15902003">http://dx.doi.org/10.1163/22119434-15902003</ext-link></mixed-citation></ref></ref-list></tp:taxon-treatment>
