# Supplementary material for: Sulawesimetopushenryi, a new genus and species of Isometopinae (Hemiptera, Heteroptera, Miridae) from Sulawesi
Source: Zookeys. 2018 Nov 15;(796):147–61. doi: 10.3897/zookeys.796.21273 (PMC6250796; doi:10.3897/zookeys.796.21273)
Supplement: XML Treatment for Sulawesimetopus henryi [file zookeys.796.21273-treatment2.xml]

<!DOCTYPE tp:taxon-treatment
  PUBLIC "-//TaxonX//DTD Taxonomic Treatment Publishing DTD v0 20100105//EN" "tax-treatment-NSO.dtd">
<tp:taxon-treatment xmlns:tp="http://www.plazi.org/taxpub"><tp:treatment-meta><kwd-group><label>Taxon classification</label><kwd><named-content xmlns:xlink="http://www.w3.org/1999/xlink" content-type="kingdom">Animalia</named-content></kwd><kwd><named-content xmlns:xlink="http://www.w3.org/1999/xlink" content-type="order">Hemiptera</named-content></kwd><kwd><named-content xmlns:xlink="http://www.w3.org/1999/xlink" content-type="family">Miridae</named-content></kwd></kwd-group><mixed-citation publication-type="journal"><person-group><name><surname>Herczek</surname><given-names>Aleksander</given-names></name><name><surname>Gorczyca</surname><given-names>Jacek</given-names></name><name><surname>Taszakowski</surname><given-names>Artur</given-names></name></person-group><article-title><italic><tp:taxon-name><tp:taxon-name-part taxon-name-part-type="genus" reg="Sulawesimetopus">Sulawesimetopus</tp:taxon-name-part><tp:taxon-name-part taxon-name-part-type="species" reg="henryi">henryi</tp:taxon-name-part></tp:taxon-name></italic>, a new genus and species of <tp:taxon-name><tp:taxon-name-part taxon-name-part-type="subfamily">Isometopinae</tp:taxon-name-part></tp:taxon-name> (<tp:taxon-name><tp:taxon-name-part taxon-name-part-type="order">Hemiptera</tp:taxon-name-part></tp:taxon-name>, <tp:taxon-name><tp:taxon-name-part taxon-name-part-type="suborder">Heteroptera</tp:taxon-name-part></tp:taxon-name>, <tp:taxon-name><tp:taxon-name-part taxon-name-part-type="family">Miridae</tp:taxon-name-part></tp:taxon-name>) from Sulawesi</article-title><source>Zookeys</source><day>15</day><month>11</month><year>2018</year><volume>2018</volume><issue>796</issue><fpage>147</fpage><lpage>161</lpage><pub-id pub-id-type="doi">10.3897/zookeys.796.21273</pub-id></mixed-citation></tp:treatment-meta><tp:nomenclature><tp:taxon-name>
            <tp:taxon-name-part taxon-name-part-type="genus" reg="Sulawesimetopus">Sulawesimetopus</tp:taxon-name-part>
            <tp:taxon-name-part taxon-name-part-type="species" reg="henryi">henryi</tp:taxon-name-part>
            <object-id xmlns:xlink="http://www.w3.org/1999/xlink" content-type="zoobank" xlink:type="simple">http://zoobank.org/45CD9418-019C-4790-940B-B095762D4E38</object-id>
          </tp:taxon-name><tp:taxon-status xmlns:xlink="http://www.w3.org/1999/xlink" xlink:type="simple">sp. n.</tp:taxon-status></tp:nomenclature><tp:treatment-sec sec-type="diagnosis" id="SECID0EJIAE"><title>Diagnosis.</title><p>Same as genus.</p></tp:treatment-sec><tp:treatment-sec sec-type="etymology" id="SECID0EOIAE"><title>Etymology.</title><p>Named in honor of the well-known American hemipterologist Dr. Thomas J. Henry, who has made a great contribution to the study of <tp:taxon-name><tp:taxon-name-part taxon-name-part-type="family">Miridae</tp:taxon-name-part></tp:taxon-name>.</p></tp:treatment-sec><tp:treatment-sec sec-type="description" id="SECID0EZIAE"><title>Description.</title><p>Male. <italic>Coloration</italic> (Fig. <xref ref-type="fig" rid="F1">1A–C</xref>): body mostly shiny, dark brown. <italic>Head</italic>: dark brown, 1.34 in male and 1.47 in female, as high as wide and respectively 0.51 and 0.47 of pronotal width; eyes brownish red, the area around ocelli reddish. Antennae thin (particularly segments III and IV), I and II yellowish, III brown, IV yellow brown (Fig. <xref ref-type="fig" rid="F2">2B</xref>). Labium shiny, first three segments brown, IV with a dark ring in distal part (Fig. <xref ref-type="fig" rid="F1">1C</xref>). <italic>Thorax</italic>: pronotum chocolate brown, lateral edges clear, transparent and slightly raised. Mesoscutum very narrow, blackish brown, scutellum chocolate brown, excavated mesally, 0.80 as long as wide. Propleuron, mesopleuron and metapleuron dark brown. Claval commissure distinct, 0.46 as long as length of scutellum. <italic>Abdomen</italic>: bicolored: four segments before genital one lighter, yellowish tinged with pink, others dark brown. Ostiolar peritreme ivory, evaporative area brown (Figs <xref ref-type="fig" rid="F1">1C</xref>, <xref ref-type="fig" rid="F8">8</xref>, <xref ref-type="fig" rid="F9">9</xref>). <italic>Hemelytron</italic>: in various shades of brown, a bit lighter than pronotum and scutellum. Median part of embolium with elongate white spot. Lateral and apical part of cuneus and part of medial fracture adjacent to cuneus yellowish brown. Cuneus as long as wide, yellowish brown, central part dark brown. Membrane pale grey, semitransparent, with two yellowish-brown cells (the small one barely visible). <italic>Legs</italic>: coxae pale, almost white, femora and basal ½ tibiae chestnut-brown. Distal part of tibiae and tarsi almost white. Metacoxae flattened and thickened (Fig. <xref ref-type="fig" rid="F4">4D</xref>).</p><!--PageBreak--><p>Female. Larger, head and pronotum similar to male in coloration, structure and texture. Mesoscutum covered by pronotum, invisible. Corium yellowish brown, median part of exocorium and part of corium adjacent to cuneus and most of cuneus white (Fig. <xref ref-type="fig" rid="F1">1A</xref>). Distal part of embolium near cuneal fracture red tinged. Membrane with creamy veins. Second tarsal segments incompletely divided.</p><p>Measurements. Holotype, male (number of measured specimens and range of variation in parentheses): body length: 3.10 (n = 6: 3.05–3.25), width: 1.47 (n = 6: 1.37–1.52); head length: 0.27 (n = 8: 0.27–0.30), width: 0.71 (n = 8: 0.68–0.74), height: 0.95 (n = 8: 0.92–1.03); dorsal width of eye: 0.30 (n = 8: 0.28–0.32); vertex width: 0.19 (n = 8: 0.19–0.21); antennal segments: I–0.13 (n = 8: 0.11–0.13), II–0.71 (n = 7: 0.65–0.72), III–0.78 (n = 8: 0.8–0.78), IV–0.13 (n = 7: 0.19–0.13); rostral segments: I–0.35 (n = 3: 0.38–0.35), II–0.45 (n = 3: 0.45–0.50), III–0.33 (n = 2: 0.33–0.38), IV–0.39 (n = 2: 0.39–0.50); pronotum length: 0.57 (n = 8: 0.57–0.62), anterior width: 0.74 (n = 8: 0.68–0.77), posterior width: 1.37 (n = 8: 1.32–1.46); mesoscutum length: 0.03 (n = 8: 0.02–0.04); scutellum length: 0.69 (n = 8: 0.61–0.72), width:0.81 (n = 8: 0.79–0.83) ; claval commissure length: 0.37 (n = 7: 0.28–0.37); hind leg: femur length: 1.05 (n = 2: 1.05–1.17), width: 0.30; tibia length: 1.40 (n = 3: 1.30-1.45), tarsus: 0.30 (n = 3: 0.25–0.30) I-0.11, II-0.25 (supposedly two segments 0.11+0.13); cuneus length: 0.36 (n = 8: 0.34–0.37), width: 0.35 (n = 8: 0.34–0.36).</p><!--PageBreak--><!--PageBreak--><!--PageBreak--><p>Female (one specimen): body length: 3.25, width: 1.55; head length: 0.25, width: 0.70, height: 1.03; dorsal width of eye: 0.29; vertex width: 0.20; antennal segments: I–0.12, II–0.65, III–0.87, IV–0.18; rostral segments: invisible; pronotum length: 0.67, anterior width: 0.88, posterior width: 1.50; scutellum length: 0.65; claval commissure length: 0.38; hind leg: femur length: 1.13, width: 0.35; tibia length: 1.45, tarsus: 0.35 (I–0.07, II+III–0.30) ; cuneus length: 0.36; width: 0.36</p><p>Material examined. Holotype: male. Indonesia, Sulawesi Utara, P.P.R. bungalow (P.M.), 8/18 XI 1985, Station: 099, Project Wallace, leg: R. Bosmans &amp; J. Van Stalle.</p><p>Female: Sulawesi Utara, Dumoga-Bone Nat.Park, Hogg’sBack subcamp (660m), 15-XI-1985. Station: 095. Project Wallace, leg: R. Bosmans &amp; J. Van Stalle. L.G. n<sup>o</sup> 26.977.</p><p>Paratypes: : 2 ♂♂. Indonesia, Sulawesi Utara, P.P.R. bungalow (P.M.), 8/18 XI 1985, Station: 099, Project Wallace, leg: R. Bosmans &amp; J. Van Stalle; 5♂♂ Sulawesi Utara, Dumoga-Bone Nat.Park, Hogg’sBack subcamp (660m), 15-XI-1985. Station: 095. Project Wallace, leg: R. Bosmans &amp; J. Van Stalle. L.G. n<sup>o</sup> 26.977. The holotype and paratypes are deposited in the R.I.Sc.N.B.</p><p><bold>Remarks.</bold> The new species can be distinguished from all others belonging to <italic><tp:taxon-name><tp:taxon-name-part taxon-name-part-type="genus" reg="Gigantometopus">Gigantometopus</tp:taxon-name-part></tp:taxon-name></italic>, <italic><tp:taxon-name><tp:taxon-name-part taxon-name-part-type="genus" reg="Astroscopometopus">Astroscopometopus</tp:taxon-name-part></tp:taxon-name></italic> and <italic><tp:taxon-name><tp:taxon-name-part taxon-name-part-type="genus" reg="Isometopidea">Isometopidea</tp:taxon-name-part></tp:taxon-name></italic> by its body structure, combination of color, and metric features. The newly described species is the smallest of those in the three genera (Table <xref ref-type="table" rid="T1">1</xref>). The following metric features distinguish <italic><tp:taxon-name><tp:taxon-name-part taxon-name-part-type="genus" reg="Sulawesimetopus">Sulawesimetopus</tp:taxon-name-part><tp:taxon-name-part taxon-name-part-type="species" reg="henryi">henryi</tp:taxon-name-part></tp:taxon-name></italic> sp.n.: head width to vertex width ratio 3.55 (vs. <italic><tp:taxon-name><tp:taxon-name-part taxon-name-part-type="genus" reg="Gigantometopus">Gigantometopus</tp:taxon-name-part><tp:taxon-name-part taxon-name-part-type="species" reg="schuhi">schuhi</tp:taxon-name-part></tp:taxon-name></italic> 2.05, <italic><tp:taxon-name><tp:taxon-name-part taxon-name-part-type="genus" reg="Astroscopometopus">Astroscopometopus</tp:taxon-name-part><tp:taxon-name-part taxon-name-part-type="species" reg="gryllocephalus">gryllocephalus</tp:taxon-name-part></tp:taxon-name></italic> 3.11, <italic><tp:taxon-name><tp:taxon-name-part taxon-name-part-type="genus" reg="Astroscopometopus">A.</tp:taxon-name-part><tp:taxon-name-part taxon-name-part-type="species" reg="formosanus">formosanus</tp:taxon-name-part></tp:taxon-name></italic> 3.25 and <italic><tp:taxon-name><tp:taxon-name-part taxon-name-part-type="genus" reg="Isometopidea">Isometopidea</tp:taxon-name-part><tp:taxon-name-part taxon-name-part-type="species" reg="yangi">yangi</tp:taxon-name-part></tp:taxon-name></italic> 7.0), head width to pronotum width 0.51 (and respectively 0.28, 0.45, 0.46 and 0.54), antennal segments II:I length ratio 5.96 (and respectively 6.5, 7.67, 6.50 and 7.5), pronotum width to head width 1.94 (and respectively 3.51, 2.24, 2.15 and 1.85). In the new species the claval commissure is shorter than in others. Additionally <italic><tp:taxon-name><tp:taxon-name-part taxon-name-part-type="genus" reg="Sulawesimetopus">S.</tp:taxon-name-part><tp:taxon-name-part taxon-name-part-type="species" reg="henryi">henryi</tp:taxon-name-part></tp:taxon-name></italic> sp.n. differs from <italic><tp:taxon-name><tp:taxon-name-part taxon-name-part-type="genus" reg="Astroscopometopus">A.</tp:taxon-name-part><tp:taxon-name-part taxon-name-part-type="species" reg="gryllocephalus">gryllocephalus</tp:taxon-name-part></tp:taxon-name></italic> by position of the scutellar depression, antennal hairs (Fig. <xref ref-type="fig" rid="F3">3A, B</xref>) and the lack of a subapical claw tooth. Certain color features also differ: <italic><tp:taxon-name><tp:taxon-name-part taxon-name-part-type="genus" reg="Sulawesimetopus">S.</tp:taxon-name-part><tp:taxon-name-part taxon-name-part-type="species" reg="henryi">henryi</tp:taxon-name-part></tp:taxon-name></italic> sp.n. is darker than the others, the apical part of the rostrum is dark brown, the hemelytra are almost monochromatic (dark brown), and only the middle part of the embolium is white. The hemelytra in <italic><tp:taxon-name><tp:taxon-name-part taxon-name-part-type="genus" reg="Gigantometopus">G.</tp:taxon-name-part><tp:taxon-name-part taxon-name-part-type="species" reg="schuhi">schuhi</tp:taxon-name-part></tp:taxon-name></italic> are largely dark golden to reddish brown, in contrast to the hemelytra light brown with a creamy spot in the middle in <italic><tp:taxon-name><tp:taxon-name-part taxon-name-part-type="genus" reg="Gigantometopus">G.</tp:taxon-name-part><tp:taxon-name-part taxon-name-part-type="species" reg="gryllocephalus">gryllocephalus</tp:taxon-name-part></tp:taxon-name></italic>, grey with a dark brown clavus and a circular creamy spot mesially in <italic><tp:taxon-name><tp:taxon-name-part taxon-name-part-type="genus" reg="Astroscopometopus">A.</tp:taxon-name-part><tp:taxon-name-part taxon-name-part-type="species" reg="formosanus">formosanus</tp:taxon-name-part></tp:taxon-name></italic> and the yellowish brown semitransparent hemelytra in <italic><tp:taxon-name><tp:taxon-name-part taxon-name-part-type="genus" reg="Isometopidea">Isometopidea</tp:taxon-name-part><tp:taxon-name-part taxon-name-part-type="species" reg="yangi">yangi</tp:taxon-name-part></tp:taxon-name></italic>. The color pattern of the legs also is species–specific.</p><table-wrap id="T1" position="float" orientation="portrait"><label>Table 1.</label><caption><p>Comparison of metric features of known species of <italic><tp:taxon-name><tp:taxon-name-part taxon-name-part-type="genus" reg="Sulawesimetopus">Sulawesimetopus</tp:taxon-name-part></tp:taxon-name></italic>, <italic><tp:taxon-name><tp:taxon-name-part taxon-name-part-type="genus" reg="Gigantometopus">Gigantometopus</tp:taxon-name-part></tp:taxon-name></italic>, <italic><tp:taxon-name><tp:taxon-name-part taxon-name-part-type="genus" reg="Astroscopometopus">Astroscopometopus</tp:taxon-name-part></tp:taxon-name></italic> and <italic><tp:taxon-name><tp:taxon-name-part taxon-name-part-type="genus" reg="Isometopidea">Isometopidea</tp:taxon-name-part></tp:taxon-name></italic>.</p></caption><table id="TID0ETSAE" rules="all"><tbody><tr><th rowspan="2" colspan="1">Measurement</th><th rowspan="1" colspan="2"><italic><tp:taxon-name><tp:taxon-name-part taxon-name-part-type="genus" reg="Sulawesimetopus">S.</tp:taxon-name-part><tp:taxon-name-part taxon-name-part-type="species" reg="henryi">henryi</tp:taxon-name-part></tp:taxon-name></italic> sp. n.</th><th rowspan="1" colspan="1">
                    <italic><tp:taxon-name>
                        <tp:taxon-name-part taxon-name-part-type="genus" reg="Gigantometopus">G.</tp:taxon-name-part>
                        <tp:taxon-name-part taxon-name-part-type="species" reg="schuhi">schuhi</tp:taxon-name-part>
                      </tp:taxon-name></italic>
                  </th><th rowspan="1" colspan="1">
                    <italic><tp:taxon-name>
                        <tp:taxon-name-part taxon-name-part-type="genus" reg="Gigantometopus">G.</tp:taxon-name-part>
                        <tp:taxon-name-part taxon-name-part-type="species" reg="rossi">rossi</tp:taxon-name-part>
                      </tp:taxon-name></italic>
                  </th><th rowspan="1" colspan="2">
                    <italic><tp:taxon-name>
                        <tp:taxon-name-part taxon-name-part-type="genus" reg="Astroscopometopus">A.</tp:taxon-name-part>
                        <tp:taxon-name-part taxon-name-part-type="species" reg="gryllocephalus">gryllocephalus</tp:taxon-name-part>
                      </tp:taxon-name></italic>
                  </th><th rowspan="1" colspan="1">
                    <italic><tp:taxon-name>
                        <tp:taxon-name-part taxon-name-part-type="genus" reg="Astroscopometopus">A.</tp:taxon-name-part>
                        <tp:taxon-name-part taxon-name-part-type="species" reg="formosanus">formosanus</tp:taxon-name-part>
                      </tp:taxon-name></italic>
                  </th><th rowspan="1" colspan="1">
                    <italic><tp:taxon-name>
                        <tp:taxon-name-part taxon-name-part-type="genus" reg="Isometopidea">I.</tp:taxon-name-part>
                        <tp:taxon-name-part taxon-name-part-type="species" reg="yangi">yangi</tp:taxon-name-part>
                      </tp:taxon-name></italic>
                  </th></tr><tr><th rowspan="1" colspan="1">♂<sup>*</sup></th><th rowspan="1" colspan="1">♀</th><th rowspan="1" colspan="1">♂</th><th rowspan="1" colspan="1">♀</th><th rowspan="1" colspan="1">♂</th><th rowspan="1" colspan="1">♀</th><th rowspan="1" colspan="1">♂</th><th rowspan="1" colspan="1">♂</th></tr><tr><td rowspan="1" colspan="1">Body length</td><td rowspan="1" colspan="1">3.10</td><td rowspan="1" colspan="1">3.25</td><td rowspan="1" colspan="1">3.28</td><td rowspan="1" colspan="1">6.98</td><td rowspan="1" colspan="1">3.6</td><td rowspan="1" colspan="1">4.06</td><td rowspan="1" colspan="1">4.1</td><td rowspan="1" colspan="1">4.2</td></tr><tr><td rowspan="1" colspan="1">Body width</td><td rowspan="1" colspan="1">1.48</td><td rowspan="1" colspan="1">1.55</td><td rowspan="1" colspan="1">1.44</td><td rowspan="1" colspan="1">1.49</td><td rowspan="1" colspan="1">1.50</td><td rowspan="1" colspan="1">1.49</td><td rowspan="1" colspan="1">1.6</td><td rowspan="1" colspan="1">1.7</td></tr><tr><td rowspan="1" colspan="1">Head length</td><td rowspan="1" colspan="1">0.28</td><td rowspan="1" colspan="1">0.25</td><td rowspan="1" colspan="1">0.27</td><td rowspan="1" colspan="1">?</td><td rowspan="1" colspan="1">?</td><td rowspan="1" colspan="1">0.23</td><td rowspan="1" colspan="1">0.30</td><td rowspan="1" colspan="1">0.30</td></tr><tr><td rowspan="1" colspan="1">Head width</td><td rowspan="1" colspan="1">0.71</td><td rowspan="1" colspan="1">0.70</td><td rowspan="1" colspan="1">0.41</td><td rowspan="1" colspan="1">1.03</td><td rowspan="1" colspan="1">0.59</td><td rowspan="1" colspan="1">0.62</td><td rowspan="1" colspan="1">0.65</td><td rowspan="1" colspan="1">0.70</td></tr><tr><td rowspan="1" colspan="1">Head height</td><td rowspan="1" colspan="1">0.95</td><td rowspan="1" colspan="1">1.03</td><td rowspan="1" colspan="1">1.06</td><td rowspan="1" colspan="1">1.71</td><td rowspan="1" colspan="1">0.97</td><td rowspan="1" colspan="1">0.99</td><td rowspan="1" colspan="1">1.1</td><td rowspan="1" colspan="1">1.0</td></tr><tr><td rowspan="1" colspan="1">Dorsal width of eye</td><td rowspan="1" colspan="1">0.31</td><td rowspan="1" colspan="1">0.29</td><td rowspan="1" colspan="1">0.13</td><td rowspan="1" colspan="1">0.35</td><td rowspan="1" colspan="1">0.20</td><td rowspan="1" colspan="1">0.23</td><td rowspan="1" colspan="1">0.23</td><td rowspan="1" colspan="1">0.30</td></tr><tr><td rowspan="1" colspan="1">Vertex width</td><td rowspan="1" colspan="1">0.20</td><td rowspan="1" colspan="1">0.20</td><td rowspan="1" colspan="1">0.20</td><td rowspan="1" colspan="1">0.32</td><td rowspan="1" colspan="1">0.19</td><td rowspan="1" colspan="1">0.16</td><td rowspan="1" colspan="1">0.20</td><td rowspan="1" colspan="1">0.10</td></tr><tr><td rowspan="1" colspan="1">Antennal segments I:II:III:IV</td><td rowspan="1" colspan="1">0.12:0.72: :0.78:0.13</td><td rowspan="1" colspan="1">0.12:0.6: 0.87:0.18</td><td rowspan="1" colspan="1">0.14:0.91: 0.93:0.20</td><td rowspan="1" colspan="1">0.23:1.64: 1.10:0.9</td><td rowspan="1" colspan="1">0.15:1.18: 0.67:0.29</td><td rowspan="1" colspan="1">0.16:1.00: 0.78:0.25</td><td rowspan="1" colspan="1">0.20: 1.30:-:-</td><td rowspan="1" colspan="1">0.2:1.5<break/> :0.3:0.2</td></tr><tr><td rowspan="1" colspan="1">Rostral segments I:II:III:IV</td><td rowspan="1" colspan="1">1.5<break/> (0.35:0.45<break/> :0.33:0.39)</td><td rowspan="1" colspan="1">invisible</td><td rowspan="1" colspan="1">1.84</td><td rowspan="1" colspan="1">3.10<break/> 0.88:-:-:-</td><td rowspan="1" colspan="1">?</td><td rowspan="1" colspan="1">1.89</td><td rowspan="1" colspan="1">2.0</td><td rowspan="1" colspan="1">2.0</td></tr><tr><td rowspan="1" colspan="1">Pronotum length</td><td rowspan="1" colspan="1">0.59</td><td rowspan="1" colspan="1">0.67</td><td rowspan="1" colspan="1">0.60</td><td rowspan="1" colspan="1">1.55</td><td rowspan="1" colspan="1">0.69</td><td rowspan="1" colspan="1">0.63</td><td rowspan="1" colspan="1">0.90</td><td rowspan="1" colspan="1">0.6</td></tr><tr><td rowspan="1" colspan="1">Posterior width of pronotum</td><td rowspan="1" colspan="1">1.38</td><td rowspan="1" colspan="1">1.50</td><td rowspan="1" colspan="1">1.44</td><td rowspan="1" colspan="1">2.69</td><td rowspan="1" colspan="1">1.32</td><td rowspan="1" colspan="1">1.38</td><td rowspan="1" colspan="1">1.40</td><td rowspan="1" colspan="1">1.3</td></tr><tr><td rowspan="1" colspan="1">Scutellum length</td><td rowspan="1" colspan="1">0.69</td><td rowspan="1" colspan="1">0.65</td><td rowspan="1" colspan="1">0.64</td><td rowspan="1" colspan="1">?</td><td rowspan="1" colspan="1">?</td><td rowspan="1" colspan="1">0.69</td><td rowspan="1" colspan="1">0.60</td><td rowspan="1" colspan="1">0.6</td></tr><tr><td rowspan="1" colspan="1">Scutellum width</td><td rowspan="1" colspan="1">0.81</td><td rowspan="1" colspan="1">0.77</td><td rowspan="1" colspan="1">0.69</td><td rowspan="1" colspan="1">?</td><td rowspan="1" colspan="1">?</td><td rowspan="1" colspan="1">0.37</td><td rowspan="1" colspan="1">0.7</td><td rowspan="1" colspan="1">0.6</td></tr><tr><td rowspan="1" colspan="1">Claval commissure</td><td rowspan="1" colspan="1">0.32</td><td rowspan="1" colspan="1">0.38</td><td rowspan="1" colspan="1">0.30(?)</td><td rowspan="1" colspan="1">?</td><td rowspan="1" colspan="1">?</td><td rowspan="1" colspan="1">?</td><td rowspan="1" colspan="1">0.4</td><td rowspan="1" colspan="1">0.5</td></tr><tr><td rowspan="1" colspan="1">Hind femur length</td><td rowspan="1" colspan="1">1.11</td><td rowspan="1" colspan="1">1.13</td><td rowspan="1" colspan="1">?</td><td rowspan="1" colspan="1">?</td><td rowspan="1" colspan="1">1.14</td><td rowspan="1" colspan="1">1.26</td><td rowspan="1" colspan="1">?</td><td rowspan="1" colspan="1">?</td></tr><tr><td rowspan="1" colspan="1">Hind tibia length</td><td rowspan="1" colspan="1">1.43</td><td rowspan="1" colspan="1">1.45</td><td rowspan="1" colspan="1">?</td><td rowspan="1" colspan="1">?</td><td rowspan="1" colspan="1">1.81</td><td rowspan="1" colspan="1">1.90</td><td rowspan="1" colspan="1">?</td><td rowspan="1" colspan="1">?</td></tr><tr><td rowspan="1" colspan="1">Tarsus length</td><td rowspan="1" colspan="1">0.30</td><td rowspan="1" colspan="1">0.35</td><td rowspan="1" colspan="1">?</td><td rowspan="1" colspan="1">?</td><td rowspan="1" colspan="1">0.36</td><td rowspan="1" colspan="1">0.34</td><td rowspan="1" colspan="1">?</td><td rowspan="1" colspan="1">?</td></tr><tr><td rowspan="1" colspan="1">Tarsal segments length I:II:III</td><td rowspan="1" colspan="1">0.11:0.25 (0.11:0.13)</td><td rowspan="1" colspan="1">0.07:0.30</td><td rowspan="1" colspan="1">?</td><td rowspan="1" colspan="1">?</td><td rowspan="1" colspan="1">?</td><td rowspan="1" colspan="1">0.13:0.16<break/> :0.19</td><td rowspan="1" colspan="1">0.60</td><td rowspan="1" colspan="1">?</td></tr><tr><td rowspan="1" colspan="1">Cuneus length</td><td rowspan="1" colspan="1">0.36</td><td rowspan="1" colspan="1">0.35</td><td rowspan="1" colspan="1">0.53</td><td rowspan="1" colspan="1">0.78</td><td rowspan="1" colspan="1">?</td><td rowspan="1" colspan="1">?</td><td rowspan="1" colspan="1">0.6</td><td rowspan="1" colspan="1">0.7</td></tr><tr><td rowspan="1" colspan="1">Cuneus width</td><td rowspan="1" colspan="1">0.36</td><td rowspan="1" colspan="1">0.35</td><td rowspan="1" colspan="1">0.31</td><td rowspan="1" colspan="1">?</td><td rowspan="1" colspan="1">?</td><td rowspan="1" colspan="1">?</td><td rowspan="1" colspan="1">?</td><td rowspan="1" colspan="1">0.3</td></tr></tbody></table><table-wrap-foot><fn><p>* averaged values are given</p></fn></table-wrap-foot></table-wrap><p>The construction of the aedeagus and parameres is similar to other compared species. The differences are relatively small (as with most other species of <tp:taxon-name><tp:taxon-name-part taxon-name-part-type="subfamily">Isometopinae</tp:taxon-name-part></tp:taxon-name> and <tp:taxon-name><tp:taxon-name-part taxon-name-part-type="subfamily">Psallopinae</tp:taxon-name-part></tp:taxon-name>) and refer to the extent of sclerotization of the aedeagus and the shape of the sensory lobe of the left paramere.</p><p>The female of <italic><tp:taxon-name><tp:taxon-name-part taxon-name-part-type="genus" reg="Sulawesimetopus">S.</tp:taxon-name-part><tp:taxon-name-part taxon-name-part-type="species" reg="henryi">henryi</tp:taxon-name-part></tp:taxon-name></italic> sp. n. is indistinguishable from a female of <italic><tp:taxon-name><tp:taxon-name-part taxon-name-part-type="genus" reg="Astroscopometopus">A.</tp:taxon-name-part><tp:taxon-name-part taxon-name-part-type="species" reg="gryllocephalus">gryllocephalus</tp:taxon-name-part></tp:taxon-name></italic> by the length of antennal segments, posterior width of the pronotum, and the shorter hind femur, tibia and tarsus. The proportions of body length to width, head width to vertex width, and corium length to cuneus length also differ (respectively: 2.09 and 2.72, 3.50 and 3.88, 6.94 and 4.11). Clear differences occur in coloration. The distal <!--PageBreak--><!--PageBreak--><!--PageBreak-->part of the embolium near the cuneal fracture in <italic><tp:taxon-name><tp:taxon-name-part taxon-name-part-type="genus" reg="Sulawesimetopus">S.</tp:taxon-name-part><tp:taxon-name-part taxon-name-part-type="species" reg="henryi">henryi</tp:taxon-name-part></tp:taxon-name></italic> sp. n. is tinged with red, the median part of exocorium adjacent to the cuneus is yellowish brown and the cuneus is mostly white, whereas in <italic><tp:taxon-name><tp:taxon-name-part taxon-name-part-type="genus" reg="Astroscopometopus">A.</tp:taxon-name-part><tp:taxon-name-part taxon-name-part-type="species" reg="gryllocephalus">gryllocephalus</tp:taxon-name-part></tp:taxon-name></italic> the embolium is pale brown and semitransparent, the corium is yellowish with a white spot in the middle, and the inner half of the cuneus is yellowish white.</p></tp:treatment-sec><tp:treatment-sec><!--Section generated to contain objects referenced in tp:taxon-treatment.--><fig id="F1" position="float" orientation="portrait"><label>Figure 1.</label><caption><p><italic><tp:taxon-name><tp:taxon-name-part taxon-name-part-type="genus" reg="Sulawesimetopus">S.</tp:taxon-name-part><tp:taxon-name-part taxon-name-part-type="species" reg="henryi">henryi</tp:taxon-name-part></tp:taxon-name></italic>, female (<bold>A</bold>) and male (<bold>B, C</bold>) dorsal and lateral view.</p></caption><graphic xmlns:xlink="http://www.w3.org/1999/xlink" xlink:href="zookeys-796-147-g001.jpg" position="float" orientation="portrait" xlink:type="simple" id="oo_242634.jpg"/></fig><fig id="F2" position="float" orientation="portrait"><label>Figure 2.</label><caption><p><italic><tp:taxon-name><tp:taxon-name-part taxon-name-part-type="genus" reg="Sulawesimetopus">S.</tp:taxon-name-part><tp:taxon-name-part taxon-name-part-type="species" reg="henryi">henryi</tp:taxon-name-part></tp:taxon-name></italic>, male, front of head (<bold>A</bold>), left antenna (<bold>B</bold>).</p></caption><graphic xmlns:xlink="http://www.w3.org/1999/xlink" xlink:href="zookeys-796-147-g002.jpg" position="float" orientation="portrait" xlink:type="simple" id="oo_242635.jpg"/></fig><fig id="F8" position="float" orientation="portrait"><label>Figure 8.</label><caption><p><italic><tp:taxon-name><tp:taxon-name-part taxon-name-part-type="genus" reg="Astroscopometopus">Astroscopometopus</tp:taxon-name-part><tp:taxon-name-part taxon-name-part-type="species" reg="gryllocephalus">gryllocephalus</tp:taxon-name-part></tp:taxon-name></italic>, male, ostiolar peritreme (<bold>A</bold> images taken by T. Yasunaga, courtesy of CSR Division, Hitachi Hig Male) <bold>B</bold><italic><tp:taxon-name><tp:taxon-name-part taxon-name-part-type="genus" reg="Sulawesimetopus">S.</tp:taxon-name-part><tp:taxon-name-part taxon-name-part-type="species" reg="henryi">henryi</tp:taxon-name-part></tp:taxon-name></italic>, male, ostiolar peritreme.</p></caption><graphic xmlns:xlink="http://www.w3.org/1999/xlink" xlink:href="zookeys-796-147-g008.jpg" position="float" orientation="portrait" xlink:type="simple" id="oo_242641.jpg"/></fig><fig id="F9" position="float" orientation="portrait"><label>Figure 9.</label><caption><p><italic><tp:taxon-name><tp:taxon-name-part taxon-name-part-type="genus" reg="Sulawesimetopus">S.</tp:taxon-name-part><tp:taxon-name-part taxon-name-part-type="species" reg="henryi">henryi</tp:taxon-name-part></tp:taxon-name></italic>, male, femoral trichobothria. <bold>A, B</bold> mesofemora <bold>C, D</bold> metafemora.</p></caption><graphic xmlns:xlink="http://www.w3.org/1999/xlink" xlink:href="zookeys-796-147-g009.jpg" position="float" orientation="portrait" xlink:type="simple" id="oo_242642.jpg"/></fig><fig id="F4" position="float" orientation="portrait"><label>Figure 4.</label><caption><p><italic><tp:taxon-name><tp:taxon-name-part taxon-name-part-type="genus" reg="Sulawesimetopus">S.</tp:taxon-name-part><tp:taxon-name-part taxon-name-part-type="species" reg="henryi">henryi</tp:taxon-name-part></tp:taxon-name></italic>, male, 1<sup>st</sup> leg tarsus (<bold>A</bold>), legs: 1<sup>st</sup> (<bold>B</bold>), 2 <sup>nd</sup>(<bold>C</bold>), 3<sup>th</sup>(<bold>D</bold>).</p></caption><graphic xmlns:xlink="http://www.w3.org/1999/xlink" xlink:href="zookeys-796-147-g004.jpg" position="float" orientation="portrait" xlink:type="simple" id="oo_242637.jpg"/></fig><fig id="F3" position="float" orientation="portrait"><label>Figure 3.</label><caption><p><italic><tp:taxon-name><tp:taxon-name-part taxon-name-part-type="genus" reg="Sulawesimetopus">S.</tp:taxon-name-part><tp:taxon-name-part taxon-name-part-type="species" reg="henryi">henryi</tp:taxon-name-part></tp:taxon-name></italic> sp.n., male, head, lateral view (<bold>A</bold>), <italic><tp:taxon-name><tp:taxon-name-part taxon-name-part-type="genus" reg="Astroscopometopus">Astroscopometopus</tp:taxon-name-part><tp:taxon-name-part taxon-name-part-type="species" reg="gryllocephalus">gryllocephalus</tp:taxon-name-part></tp:taxon-name></italic>, male, head, lateral view (<bold>B</bold>).</p></caption><graphic xmlns:xlink="http://www.w3.org/1999/xlink" xlink:href="zookeys-796-147-g003.jpg" position="float" orientation="portrait" xlink:type="simple" id="oo_242636.jpg"/></fig></tp:treatment-sec></tp:taxon-treatment>
